# Supplementary material for: Healthy Lifestyle, Metabolic Signature, and Risk of Cardiovascular Diseases: A Population-Based Study
Source: Nutrients. 2024 Oct 19;16(20):3553. doi: 10.3390/nu16203553 (PMC11510148; doi:10.3390/nu16203553)
Supplement: Supplementary file 1 [file nutrients-16-03553-s001.zip]

Archive with 3 entries (3 files):
- Supplementary materials.pdf
- Table S10. MR sensitivity analysis.xlsx
- Table S3. Metabolite information.xlsx
