# Supplementary material for: Healthy Lifestyle, Metabolic Signature, and Risk of Cardiovascular Diseases: A Population-Based Study
Source: Nutrients. 2024 Oct 19;16(20):3553. doi: 10.3390/nu16203553 (PMC11510148; doi:10.3390/nu16203553)
Supplement: Supplementary file 1 [file nutrients-16-03553-s001.zip › Table S10. MR sensitivity analysis.xlsx]

## Sheet: MR
Analysis	id.outcome	IVW		MR-Egger		Weighted mean		Weighted mode
		OR (95% CI)	P value	OR (95% CI)	P value	OR (95% CI)	P value	OR (95% CI)	P value
Stroke
MEGRSTROKE consortium
All stroke	1ZZwtu	0.95 (0.92, 0.98)	0.00362848	0.99 (0.92, 1.06)	0.815929	0.96 (0.93, 1.00)	0.0625732	0.97 (0.93, 1.01)	0.211374
Ischemic stroke	NXW91h	0.96 (0.92, 0.99)	0.0164587	1.01 (0.93, 1.09)	0.869004	0.98 (0.94, 1.02)	0.365071	0.98 (0.94, 1.02)	0.377872
Large artery stroke	He8SV0	0.92 (0.84, 1.00)	0.0479071	1.00 (0.83, 1.21)	0.990069	0.93 (0.84, 1.03)	0.174659	0.94 (0.83, 1.05)	0.304685
Cardioembolic stroke	YaMOCi	0.94 (0.87, 1.01)	0.0864987	0.95 (0.80, 1.12)	0.551976	0.95 (0.88, 1.03)	0.230546	0.96 (0.87, 1.04)	0.347359
Small vessel stroke	2Z2EWd	0.90 (0.80, 1.01)	0.082255	1.08 (0.88, 1.34)	0.497981	0.95 (0.86, 1.04)	0.235997	0.95 (0.86, 1.05)	0.344731
IEU open GWAS project
Ischemic stroke (large artery atherosclerosis)	ebi-a-GCST005840	0.93 (0.86, 1.00)	0.045	0.95 (0.81, 1.12)	0.593481	0.93 (0.85, 1.02)	0.109219	0.93 (0.85, 1.02)	0.18868
Ischemic stroke (small-vessel)	ebi-a-GCST005841	0.91 (0.85, 0.97)	0.00543921	0.97 (0.84, 1.12)	0.697741	0.93 (0.86, 1.00)	0.0366498	0.93 (0.85, 1.01)	0.135715
Ischemic stroke (cardioembolic)	ebi-a-GCST005842	0.92 (0.87, 0.98)	0.00980663	0.92 (0.80, 1.05)	0.26242	0.93 (0.86, 1.00)	0.0455423	0.93 (0.86, 1.00)	0.109686
Ischemic stroke	ebi-a-GCST005843	0.96 (0.93, 0.99)	0.0126717	0.98 (0.92, 1.05)	0.638438	0.97 (0.94, 1.01)	0.105486	0.97 (0.94, 1.01)	0.197553
Ischemic stroke (large artery atherosclerosis)	ebi-a-GCST006907	0.92 (0.84, 1.00)	0.0479071	1.00 (0.83, 1.21)	0.990069	0.93 (0.84, 1.03)	0.159369	0.94 (0.84, 1.04)	0.280191
Ischemic stroke	ebi-a-GCST006908	0.96 (0.92, 0.99)	0.0164587	1.01 (0.93, 1.09)	0.869004	0.98 (0.94, 1.02)	0.372827	0.98 (0.94, 1.02)	0.403617
Ischemic stroke (small-vessel)	ebi-a-GCST006909	0.90 (0.80, 1.01)	0.082255	1.08 (0.88, 1.34)	0.497981	0.95 (0.86, 1.04)	0.270847	0.95 (0.86, 1.05)	0.352328
Ischemic stroke (cardioembolic)	ebi-a-GCST006910	0.94 (0.87, 1.01)	0.0864987	0.95 (0.80, 1.12)	0.551976	0.95 (0.88, 1.03)	0.240476	0.96 (0.87, 1.04)	0.352049
Lacunar stroke	ebi-a-GCST90014122	0.91 (0.84, 0.98)	0.011637	0.95 (0.81, 1.12)	0.598151	0.92 (0.85, 1.00)	0.0586791	0.92 (0.84, 1.01)	0.135755
Myocardial infarction
IEU open GWAS project
Complications following myocardial infarction	finn-b-I9_MI_COMPLICATIONS	0.96 (0.59, 1.57)	0.876498	0.99 (0.35, 2.77)	0.987	0.93 (0.49, 1.75)	0.821466	0.96 (0.50, 1.83)	0.902
Complications following myocardial infarction (no controls excluded)	finn-b-I9_MI_COMPLICATIONS_EXNONE	0.97 (0.60, 1.58)	0.905074	0.97 (0.35, 2.68)	0.948	0.92 (0.47, 1.79)	0.805856	0.95 (0.50, 1.79)	0.871
Heart failure
HERMES Consortium
Heart failure	Sg1wSA	1.01 (0.98, 1.04)	0.632	1.03 (0.96, 1.10)	0.442	1.02 (0.99, 1.06)	0.227	1.02 (0.98, 1.06)	0.341
IEU open GWAS project
Heart failure	ebi-a-GCST009541	1.00 (0.97, 1.02)	0.741372	1.01 (0.95, 1.08)	0.695725	1.02 (0.99, 1.06)	0.244922	1.02 (0.98, 1.05)	0.378463
Heart failure,strict	finn-b-I9_HEARTFAIL	1.00 (0.95, 1.04)	0.941506	0.97 (0.87, 1.08)	0.538013	1.00 (0.94, 1.06)	0.885507	1.00 (0.94, 1.06)	0.959556
Heart failure and antihypertensive medication	finn-b-I9_HEARTFAIL_AND_ANTIHYPERT	0.99 (0.94, 1.05)	0.80485	1.01 (0.88, 1.15)	0.916774	1.01 (0.95, 1.08)	0.675457	1.02 (0.95, 1.09)	0.635985
Heart failure and hypertrophic cardiomyopathy	finn-b-I9_HEARTFAIL_AND_HYPERTCARDIOM	0.78 (0.57, 1.06)	0.108142	1.10 (0.53, 2.28)	0.803414	0.74 (0.52, 1.04)	0.0859475	0.71 (0.48, 1.04)	0.107323
Heart failure and bmi 25plus	finn-b-I9_HEARTFAIL_AND_OVERWEIGHT	0.99 (0.96, 1.03)	0.710882	0.98 (0.90, 1.06)	0.623402	0.99 (0.95, 1.04)	0.723986	0.99 (0.94, 1.05)	0.750669
Heart failure,strict (no controls excluded)	finn-b-I9_HEARTFAIL_EXNONE	1.00 (0.96, 1.05)	0.99937	0.97 (0.87, 1.08)	0.62043	1.00 (0.94, 1.06)	0.990128	1.00 (0.94, 1.07)	0.937266
Heart failure, not strict	finn-b-I9_HEARTFAIL_NS	0.99 (0.96, 1.03)	0.710882	0.98 (0.90, 1.06)	0.623402	0.99 (0.95, 1.04)	0.719282	0.99 (0.94, 1.04)	0.742027
Ischemic heart disease
CARDIoGRAM GWAS
Ischemic heart diseases	09R0QJ	0.98 (0.86, 1.12)	0.816	0.47 (0.21, 1.03)	0.198	0.94 (0.83, 1.07)	0.370788	0.93 (0.82, 1.07)	0.398584
IEU open GWAS project
Major coronary heart disease event	finn-b-I9_CHD	0.99 (0.92, 1.07)	0.855776	1.07 (0.90, 1.28)	0.472303	1.02 (0.97, 1.08)	0.463599	1.02 (0.97, 1.08)	0.471322
Ischemic heart diseases	finn-b-I9_ISCHHEART	0.99 (0.92, 1.07)	0.761577	1.06 (0.89, 1.26)	0.557407	1.02 (0.97, 1.07)	0.53841	1.01 (0.96, 1.07)	0.607116
