# Supplementary material for: Healthy Lifestyle, Metabolic Signature, and Risk of Cardiovascular Diseases: A Population-Based Study
Source: Nutrients. 2024 Oct 19;16(20):3553. doi: 10.3390/nu16203553 (PMC11510148; doi:10.3390/nu16203553)
Supplement: Supplementary file 1 [file nutrients-16-03553-s001.zip › Table S3. Metabolite information.xlsx]

## Sheet: Sheet1
Name	Short name	Group	Subgroup
VLDL cholesterol	VLDL-C	Cholesterol
HDL cholesterol	HDL-C	Cholesterol
Total triglycerides	TG	Cholesterol
Total triglycerides	VLDL-TG	Triglycerides
Triglycerides in LDL	LDL-TG	Triglycerides
Phospholipids in VLDL	VLDL-PL	Phospholipids
Phospholipids in LDL	HDL-PL	Phospholipids
Total esterified cholesterol	Total esterified cholesterol	Cholesteryl esters
Cholesteryl esters in LDL	LDL-CE	Cholesteryl esters
Cholesteryl esters in HDL	HDL-CE	Cholesteryl esters
Free cholesterol in VLDL	VLDL-FC	Free cholesterol
Total lipids in HDL	HDL-L	Total lipids
Average diameter for VLDL particles	VLDL particle size	Lipoprotein particle sizes
Average diameter for LDL particles	LDL particle size	Lipoprotein particle sizes
Average diameter for HDL particles	HDL particle size	Lipoprotein particle sizes
Total cholines	Total Cholines	Other lipids
Phosphatidylcholines	Phosphatidylcholines	Other lipids
Sphingomyelins	Sphingomyelins	Other lipids
Apolipoprotein A1	Apo A1	Apolipoproteins
Ratio of apolipoprotein B to apolipoprotein A1	Apo B/ Apo A1	Apolipoproteins
Total fatty acids	Total fatty acids	Fatty acids
Degree of unsaturation	Degree of Unsaturation	Fatty acids
Omega-6 fatty acids	Omega-6	Fatty acids
Polyunsaturated fatty acids	PUFA	Fatty acids
Monounsaturated fatty acids	MUFA	Fatty acids
Linoleic acid	LA	Fatty acids
Ratio of omega-3 fatty acids to total fatty acids	Omega-3%	Fatty acids	Fatty acid ratios
Ratio of polyunsaturated fatty acids to total fatty acids	PUFA%	Fatty acids	Fatty acid ratios
Ratio of monounsaturated fatty acids to total fatty acids	MUFA%	Fatty acids	Fatty acid ratios
Ratio of saturated fatty acids to total fatty acids	SFA%	Fatty acids	Fatty acid ratios
Ratio of linoleic acid to total fatty acids	LA%	Fatty acids	Fatty acid ratios
Ratio of docosahexaenoic acid to total fatty acids	DHA%	Fatty acids	Fatty acid ratios
Ratio of polyunsaturated fatty acids to monounsaturated fatty acids	PUFA/MUFA	Fatty acids	Fatty acid ratios
Ratio of omega-6 fatty acids to omega-3 fatty acids	Omega-6/Omega-3	Fatty acids	Fatty acid ratios
Alanine	Alanine	Amino acids
Glutamine	Glutamine	Amino acids
Glycine	Glycine	Amino acids
Histidine	Histidine	Amino acids
Isoleucine	Isoleucine	Amino acids	Branched-chain amino acids
Leucine	Leucine	Amino acids	Branched-chain amino acids
Valine	Valine	Amino acids	Branched-chain amino acids
Phenylalanine	Phenylalanine	Amino acids	Aromatic amino acids
Tyrosine	Tyrosine	Amino acids	Aromatic amino acids
Glucose-lactate	Glucose-lactate	Glycolysis related metabolites
Lactate	Lactate	Glycolysis related metabolites
Pyruvate	Pyruvate	Glycolysis related metabolites
Citrate	Citrate	Glycolysis related metabolites
3-Hydroxybutyrate	3-Hydroxybutyrate	Ketone bodies
Acetate	Acetate	Ketone bodies
Acetoacetate	Acetoacetate	Ketone bodies
Acetone	Acetone	Ketone bodies
Creatinine	Creatinine	Fluid balance
Albumin	Albumin	Fluid balance
Glycoprotein Acetyls	Glycoprotein Acetyls	Inflammation
Cholesteryl esters in chylomicrons and extremely large VLDL	XXL-VLDL-CE	Lipoprotein subclasses	Chylomicrons and extremely large VLDL (particle diameters from 75 nm upwards)
Cholesteryl esters in very large VLDL	XL-VLDL-CE	Lipoprotein subclasses	Very large VLDL (average diameter 64 nm)
Concentration of large VLDL particles	L-VLDL-P	Lipoprotein subclasses	Large VLDL (average diameter 53.6 nm)
Cholesterol in large VLDL	L-VLDL-C	Lipoprotein subclasses	Large VLDL (average diameter 53.6 nm)
Cholesteryl esters in large VLDL	L-VLDL-CE	Lipoprotein subclasses	Large VLDL (average diameter 53.6 nm)
Free cholesterol in large VLDL	L-VLDL-FC	Lipoprotein subclasses	Large VLDL (average diameter 53.6 nm)
Concentration of medium VLDL particles	M-VLDL-P	Lipoprotein subclasses	Medium VLDL (average diameter 44.5 nm)
Cholesterol in medium VLDL	M-VLDL-C	Lipoprotein subclasses	Medium VLDL (average diameter 44.5 nm)
Cholesteryl esters in medium VLDL	M-VLDL-CE	Lipoprotein subclasses	Medium VLDL (average diameter 44.5 nm)
Triglycerides in medium VLDL	M-VLDL-TG	Lipoprotein subclasses	Medium VLDL (average diameter 44.5 nm)
Concentration of small VLDL particles	S-VLDL-P	Lipoprotein subclasses	Small VLDL (average diameter 36.8 nm)
Free cholesterol in small VLDL	S-VLDL-FC	Lipoprotein subclasses	Small VLDL (average diameter 36.8 nm)
Triglycerides in small VLDL	S-VLDL-TG	Lipoprotein subclasses	Small VLDL (average diameter 36.8 nm)
Concentration of IDL particles	IDL-P	Lipoprotein subclasses	IDL (average diameter 28.6 nm)
Cholesterol in IDL	IDL-C	Lipoprotein subclasses	IDL (average diameter 28.6 nm)
Cholesteryl esters in IDL	IDL-CE	Lipoprotein subclasses	IDL (average diameter 28.6 nm)
Concentration of large LDL particles	L-LDL-P	Lipoprotein subclasses	Large LDL (average diameter 25.5 nm)
Cholesterol in large LDL	L-LDL-C	Lipoprotein subclasses	Large LDL (average diameter 25.5 nm)
Cholesteryl esters in large LDL	L-LDL-CE	Lipoprotein subclasses	Large LDL (average diameter 25.5 nm)
Concentration of medium LDL particles	M-LDL-P	Lipoprotein subclasses	Medium LDL (average diameter 23 nm)
Cholesterol in medium LDL	M-LDL-C	Lipoprotein subclasses	Medium LDL (average diameter 23 nm)
Cholesteryl esters in medium LDL	M-LDL-CE	Lipoprotein subclasses	Medium LDL (average diameter 23 nm)
Triglycerides in medium LDL	M-LDL-TG	Lipoprotein subclasses	Medium LDL (average diameter 23 nm)
Cholesteryl esters in small LDL	S-LDL-CE	Lipoprotein subclasses	Small LDL (average diameter 18.7 nm)
Cholesteryl esters in very large HDL	XL-HDL-CE	Lipoprotein subclasses	Very large HDL (average diameter 14.3 nm)
Free cholesterol in very large HDL	XL-HDL-FC	Lipoprotein subclasses	Very large HDL (average diameter 14.3 nm)
Concentration of large HDL particles	L-HDL-P	Lipoprotein subclasses	Large HDL (average diameter 12.1 nm)
Triglycerides in large HDL	L-HDL-TG	Lipoprotein subclasses	Large HDL (average diameter 12.1 nm)
Phospholipids in medium HDL	M-HDL-PL	Lipoprotein subclasses	Medium HDL (average diameter 10.9 nm)
Concentration of small HDL particles	S-HDL-P	Lipoprotein subclasses	Small HDL (average diameter 8.7 nm)
Cholesterol in small HDL	S-HDL-C	Lipoprotein subclasses	Small HDL (average diameter 8.7 nm)
Cholesteryl esters in small HDL	S-HDL-CE	Lipoprotein subclasses	Small HDL (average diameter 8.7 nm)
Phospholipids to total lipids ratio in chylomicrons and extremely large VLDL	XXL-VLDL-PL%	Relative lipoprotein lipid concentrations	Chylomicrons and extremely large VLDL ratios
Cholesteryl esters to total lipids ratio in chylomicrons and extremely large VLDL	XXL-VLDL-CE%	Relative lipoprotein lipid concentrations	Chylomicrons and extremely large VLDL ratios
Free cholesterol to total lipids ratio in chylomicrons and extremely large VLDL	XXL-VLDL-FC%	Relative lipoprotein lipid concentrations	Chylomicrons and extremely large VLDL ratios
Phospholipids to total lipids ratio in very large VLDL	XL-VLDL-PL%	Relative lipoprotein lipid concentrations	Very large VLDL ratios
Cholesterol to total lipids ratio in very large VLDL	XL-VLDL-C%	Relative lipoprotein lipid concentrations	Very large VLDL ratios
Free cholesterol to total lipids ratio in very large VLDL	XL-VLDL-FC%	Relative lipoprotein lipid concentrations	Very large VLDL ratios
Phospholipids to total lipids ratio in large VLDL	L-VLDL-PL%	Relative lipoprotein lipid concentrations	Large VLDL ratios
Cholesterol to total lipids ratio in large VLDL	L-VLDL-C%	Relative lipoprotein lipid concentrations	Large VLDL ratios
Cholesteryl esters to total lipids ratio in large VLDL	L-VLDL-CE%	Relative lipoprotein lipid concentrations	Large VLDL ratios
Phospholipids to total lipids ratio in small VLDL	S-VLDL-PL%	Relative lipoprotein lipid concentrations	Large VLDL ratios
Cholesteryl esters to total lipids ratio in small VLDL	S-VLDL-CE%	Relative lipoprotein lipid concentrations	Large VLDL ratios
Free cholesterol to total lipids ratio in small VLDL	S-VLDL-FC%	Relative lipoprotein lipid concentrations	Large VLDL ratios
Phospholipids to total lipids ratio in very small VLDL	XS-VLDL-PL%	Relative lipoprotein lipid concentrations	Very small VLDL ratios
Cholesteryl esters to total lipids ratio in very small VLDL	XS-VLDL-CE%	Relative lipoprotein lipid concentrations	Very small VLDL ratios
Free cholesterol to total lipids ratio in very small VLDL	XS-VLDL-FC%	Relative lipoprotein lipid concentrations	Very small VLDL ratios
Phospholipids to total lipids ratio in IDL	IDL-PL%	Relative lipoprotein lipid concentrations	IDL ratios
Free cholesterol to total lipids ratio in IDL	IDL-FC%	Relative lipoprotein lipid concentrations	IDL ratios
Cholesteryl esters to total lipids ratio in large LDL	L-LDL-CE%	Relative lipoprotein lipid concentrations	Large LDL ratios
Free cholesterol to total lipids ratio in large LDL	L-LDL-FC%	Relative lipoprotein lipid concentrations	Large LDL ratios
Cholesteryl esters to total lipids ratio in medium LDL	M-LDL-CE%	Relative lipoprotein lipid concentrations	Medium LDL ratios
Free cholesterol to total lipids ratio in medium LDL	M-LDL-FC%	Relative lipoprotein lipid concentrations	Medium LDL ratios
Cholesteryl esters to total lipids ratio in small LDL	S-LDL-CE%	Relative lipoprotein lipid concentrations	Small LDL ratios
Free cholesterol to total lipids ratio in small LDL	S-LDL-FC%	Relative lipoprotein lipid concentrations	Small LDL ratios
Cholesterol to total lipids ratio in very large HDL	XL-HDL-C%	Relative lipoprotein lipid concentrations	Very large HDL ratios
Free cholesterol to total lipids ratio in very large HDL	XL-HDL-FC%	Relative lipoprotein lipid concentrations	Very large HDL ratios
Triglycerides to total lipids ratio in very large HDL	XL-HDL-TG%	Relative lipoprotein lipid concentrations	Very large HDL ratios
Phospholipids to total lipids ratio in large HDL	L-HDL-PL%	Relative lipoprotein lipid concentrations	Large HDL ratios
Cholesteryl esters to total lipids ratio in large HDL	L-HDL-CE%	Relative lipoprotein lipid concentrations	Large HDL ratios
Free cholesterol to total lipids ratio in large HDL	L-HDL-FC%	Relative lipoprotein lipid concentrations	Large HDL ratios
Phospholipids to total lipids ratio in medium HDL	M-HDL-PL%	Relative lipoprotein lipid concentrations	Medium HDL ratios
Cholesterol to total lipids ratio in medium HDL	M-HDL-C%	Relative lipoprotein lipid concentrations	Medium HDL ratios
Cholesteryl esters to total lipids ratio in medium HDL	M-HDL-CE%	Relative lipoprotein lipid concentrations	Medium HDL ratios
Free cholesterol to total lipids ratio in medium HDL	M-HDL-FC%	Relative lipoprotein lipid concentrations	Medium HDL ratios
Triglycerides to total lipids ratio in medium HDL	M-HDL-TG%	Relative lipoprotein lipid concentrations	Medium HDL ratios
Phospholipids to total lipids ratio in small HDL	S-HDL-PL%	Relative lipoprotein lipid concentrations	Small HDL ratios
Cholesteryl esters to total lipids ratio in small HDL	S-HDL-CE%	Relative lipoprotein lipid concentrations	Small HDL ratios
Free cholesterol to total lipids ratio in small HDL	S-HDL-FC%	Relative lipoprotein lipid concentrations	Small HDL ratios
